# Supplementary material for: Venous Wall of Patients with Chronic Venous Disease Exhibits a Glycolytic Phenotype
Source: J Pers Med. 2022 Oct 3;12(10):1642. doi: 10.3390/jpm12101642 (PMC9604927; doi:10.3390/jpm12101642)
Supplement: Supplementary file 1 [file jpm-12-01642-s001.zip]

Archive with 1 entries (1 files):
- jpm-1884828-supplementary.xlsx
