# Supplementary material for: Venous Wall of Patients with Chronic Venous Disease Exhibits a Glycolytic Phenotype
Source: J Pers Med. 2022 Oct 3;12(10):1642. doi: 10.3390/jpm12101642 (PMC9604927; doi:10.3390/jpm12101642)
Supplement: Supplementary file 1 [file jpm-12-01642-s001.zip › jpm-1884828-supplementary.xlsx]

## Sheet: GLUT-1
HV	CVeD
3.23	5.36332
4.256	6.3456
6.356	7.4523
2.356	4.685
4.125	6.30136
5.3812	4.2356
6.32478	6.35613
3.1245	2.3563
2.0325	4.01263
1.0365	8.63105
2.031	8.1246
3.01258	7.563
2.3922	2.3364
4.2366	4.23654
2.30125	5.01246
3.6545	6.03562
4.236	4.58236
2.362	4.03283
2.0145	5.368
3.0634	4.60156
6.325	5.36324
4.0127	6.324
5.0174	6.4363
3.036	7.0452
3.452	6.36362
4.3252	8.45602
6.32	6.10566
	7.62563
	6.30566
	3.1163
	2.05646
	3.06565
	5.56133
	6.05665
	7.6562

## Sheet: IRS-GLUT-1
HV	CVeD
2	2.5
1	2
0.5	1
1	1
1	1.5
2	2
1	1
2	1.5
1	2
1	1
2.5	1
2	2
2	1.5
2	2
1	2.5
1	3
1.5	3
0.5	3
1	3
1	3
1	3
2.5	3
1	3
2	3
2	2
1	1.5
2	1
	1
	2
	2.5
	2
	2
	2.5
	1
	3

## Sheet: PGK1
HV	CVeD
3.256	6.323
3.3236	7.4566
4.2016	8.3266
1.03586	9.063
2.366	3.066
5.061	4.02236
3.0125	5.0566
6.51326	6.19686
1.0236	7.05665
2.3612	8.53636
1.03265	3.03254
3.0125	4.32689
1.023	5.61025
3.0124	7.7562
5.0298	8.066
1.42	8.365
3.0366	9.03256
2.05356	9.456
2.01456	3.13257
1.068	4.126
3.05636	5.56133
3.0532	6.3461
6.02364	5.366
0.1245	6.356
1.236	7.95686
3.0536	8.39661
6.32	6.61462
	7.95468
	6.669
	8.03265
	4.4856
	5.66136
	6.36356
	5.32568
	7.6562

## Sheet: IRS-PGK1
HV	CVeD
1	2
0.5	2
0.5	2
0.5	2
0.75	2.5
1	3
1	3
1	3
1	3
1	2.5
1	1.75
1	1.75
2.25	2
2	2.5
1.5	3
1	3
1	2
1	2
1.25	2
1	2
1	2
2	2
2.25	1.75
1	3
1.5	2
2	2
1	2
	2.5
	3
	3
	3
	2.5
	2
	2.5
	3

## Sheet: ALD
HV	CVeD
5.36612	6.15657
3.1566	4.15616
4.13216	5.15611
2.30237	3.02156
1.3023	2.30216
2.56303	4.31561
3.6136	6.15614
2.30216	2.06156
4.30133	5.161
3.05656	8.156
1.0656	3.056
2.124	4.056
1.0225	3.056
3.056	6.161
4.055	5.16
5.30215	6.056
6.32566	7.1611
2.30235	3.0365
4.13216	5.16361
3.0256	4.16162
5.56	6.31656
6.32156	7.1616
4.30213	5.6613
5.13563	6.15656
3.32016	4.10651
2.13016	4.1556
4.316	5.1656
	6.15665
	7.06563
	5.16655
	4.06565
	3.0561
	5.06517
	6.03561
	5.33686

## Sheet: IRS-ALD
HV	CVeD
2	2
1	2
1	2
1	2
1	2.5
1	1.5
1	1.5
2	2
2.5	2
1.25	2.5
0.75	3
1	3
1	2
1	2
1.5	1.5
2	2
1	2.5
2	2
1.5	2
0.75	2.5
1	3
1	2
1.5	2.5
2	2
2	2.5
1	3
1	2
	2.5
	2
	3
	3
	2.5
	2
	2
	3

## Sheet: GA3PDH
HV	CVeD
6.6695	7.916
3.56156	4.0666
2.066	3.05656
1.16166	2.365
0.598985	3.065
2.06606	4.066
5.0665	6.33657
3.0606	4.066
2.60166	5.0666
2.666	3.0665
3.066	4.36916
4.15616	5.066
5.06966	6.26166
6.06655	7.665
4.5666	5.0266
5.023	6.66556
3.066	4.5655
6.56666	7.656
2.616	4.3235
2.3666	3.065
1.0666	3.02665
6.15666	7.56515
1.696	4.656
5.0666	6.36165
3.2556	4.655
4.0236	3.05656
4.316	3.065
	5.3226
	2.6156
	6.02565
	4.56565
	5.02156
	2.32616
	5.2656
	5.88686

## Sheet: IRS-GA3PDH
HV	CVeD
0.5	2
0.5	2
0.5	1.5
1	1.5
1	2
1	2.5
1.25	2
2	2
1	2.5
2	1.5
1	1.75
1.5	1.75
1	2.5
1.5	2.25
0.5	1.75
0.5	2
1	2
1.25	2
2	2.25
2	2
1	2
1	2
1.25	2.25
2	2
1.5	2
1.25	2
1	2
	2
	2.5
	2
	2.25
	2
	2
	1.75
	2

## Sheet: LDH
HV	CVeD
1.2366	2.15611
0.48661	3.151
1.15616	4.16515
2.36144	4.31562
3.0561	6.1015
4.56165	5.10562
3.1616	6.05156
5.15611	6.156
4.06161	8.31656
2.10651	4.16165
1.0561	2.01561
0.845616	2.0566
1.15681	3.0561
3.05611	4.161
2.0561	5.10652
4.15615	6.16814
2.15611	4.3111
2.05615	5.15656
3.0561	4.1484
1.05615	2.1441
2.06511	3.15156
3.10652	4.78616
2.02561	4.1141
4.1111	5.14156
1.156	5.1561
3.0561	6.116
4.316	3.15606
	4.16156
	2.115
	3.10651
	3.101
	2.4656
	3.0156
	3.056
	5.22636

## Sheet: IRS-LDH
HV	CVeD
1	1.5
1	2
1.25	2
2	2
1	1.75
1	1.5
0.75	1
1	1.5
1.25	1.5
1	2
2	2
1.75	2.5
1.5	2
1	2
0.75	1.5
1	1.5
1	2
1.5	1.5
0.75	2
1	2
1	1.5
1.5	1.5
2	2
1	2
1	2
1	1.5
0.5	2
	1.5
	1.75
	2
	1.5
	2
	2
	1.75
	2
